# Supplementary material for: Garlic Volatile Diallyl Disulfide Induced Cucumber Resistance to Downy Mildew
Source: Int J Mol Sci. 2021 Nov 15;22(22):12328. doi: 10.3390/ijms222212328 (PMC8625977; doi:10.3390/ijms222212328)
Supplement: Supplementary file 1 [file ijms-22-12328-s001.zip]

Archive with 2 entries (2 files):
- Supplementary Figure.pdf
- Supplementary Table .xlsx
